# Supplementary material for: The relBE2Spn Toxin-Antitoxin System of Streptococcus pneumoniae: Role in Antibiotic Tolerance and Functional Conservation in Clinical Isolates
Source: PLoS One. 2010 Jun 23;5(6):e11289. doi: 10.1371/journal.pone.0011289 (PMC2890582; doi:10.1371/journal.pone.0011289)
Supplement: Table S1 — (0.04 MB XLS) [file pone.0011289.s005.xls]

## Sheet: Arkusz1
ST	strain	type
28F (ST546)	1407	I	-	T34I				V74(GTT)		Poland
11B (ST1009)	85	I	_	_						Poland
1419A19F15B/C	CDC-3059-06	I	_	_						NCBI genome project
15B/C (ST1025)	K-547	I	_	_						Poland
15B/C (ST1502)	K-719	I	_	_						Poland
2 (ST595)	D39	I	_	_						NCBI genome project
34 (ST1015)	2961	I	_	_						Poland
4 (ST205)	TIGR4	I	_	_						NCBI genome project
4 (ST205)	726	I	_	_						Poland
15B (ST229)	CipR-25	I	Prel (A to G)			D39 (GAT)		V74(GTT)		Spain
6A (ST460)	SP6-BS73	I	Prel (A to G)			D39(GAT)		V74(GTT)		NCBI genome project
10A (ST598)	6808	I	n.d.	n.d.						Poland
10B (ST598)	7670	I	n.d.	n.d.						Poland
11A (ST1012)	694	I	n.d.	n.d.						Poland
15B/C (ST199)	704	I	n.d.	n.d.						Poland
17F (ST123)	696	I	n.d.	n.d.						Poland
22A (ST1485)	715	I	n.d.	n.d.						Poland
22F (ST1018)	588	I	n.d.	n.d.						Poland
24F (ST72)	681	I	n.d.	n.d.						Poland
35F (ST1028)	720	I	n.d.	n.d.						Poland
16F (ST1004)	1405	II	_	_						Poland
19A (ST268)	Hungary 19A-6	II	_	_						NCBI genome project
6B (Spain6BST90)	CipR-3	II	_	_						Spain
6B (ST90)	9090	II	_	_						Poland.
8 (ST404)	K-586	II	_	_						Poland
n.d. (ST124)	CCR1 1974 M2	II	_	_						NCBI genome project
19A (ST320)	TCH8431	II	_	T34I				V74(GTT)		NCBI genome project
19F (ST236)	Taiwan 19F-14	II	-	T34I				V74(GTT)		NCBI genome project
23F(Tennessee23F4 ST37)	SP23-BS72	II	-	T34I				V74(GTT)		NCBI genome project
14 (ST4385)	CipR-22	II	_	T34I				V74(GTT)		Spain
14 (ST1964)	CipR-23	II	_	T34I				V74(GTT)		Spain
12F (ST220)	CDC-0288-04	II	_	T34I				V74(GTT)		NCBI genome project
12F (ST220)	CDC0288-04.	II	_	T34I				V74(GTT)		NCBI genome project
14 (Spain14ST17)	CipR-67	II	_	T34I				V74(GTT)		Spain
14 (Spain14ST17)	CipR-24	II	_	T34I				V74(GTT)		Spain
14 (ST9)	1725	II	_	T34I				V74(GTT)		Poland
14 (ST9)	INV200	II	_	T34I				V74(GTT)		Sanger institute
14(19F) (ST15)	CGSP14	II	_	T34I				V74(GTT)		NCBI genome project
14(ST124)	SP14-BS69	II	_	T34I				V74(GTT)		NCBI genome project
2 (ST1504)	7849	II	_	T34I				V74(GTT)		Poland
3 (ST180)	K-600	II	_	T34I				V74(GTT)		Poland
3 (ST180)	SP3-BS71	II	_	T34I				V74(GTT)		NCBI genome project
3 (ST180)	OXC141	II	_	T34I				V74(GTT)		Sanger Institute
6A (ST376)	CDC1873	II	_	T34I				V74(GTT)		NCBI genome project
6B (ST176)	9	II	_	T34I				V74(GTT)		Poland.
7F (ST191)	CDC1087	II	_	T34I				V74(GTT)		NCBI genome project
7F (ST191)	CDC1087-00	II	_	T34I				V74(GTT)		NCBI genome project
Rough (ST440)	684	II	_	T34I				V74(GTT)		Poland
7F (ST191)	8651	II	_	T34I				V74(GTT)		Poland
5 (ST289)	70585	II	_			D39(GAT)		V74(GTT)		NCBI genome project
1 (ST303)	P1031	II	_		D39G					NCBI genome project
14 (ST66)	JJA	II	_		D39G					NCBI genome project
Rough (ST66)	7153	II	_		D39G					Poland
23F(Spain23FST81)	Spain 23F	II	-				I65(ATT)		Ter-TAA	Sanger Institute
23F (ST81)	1645	II	-				I65(ATT)		Ter-TAA	Poland
23F(Spain23FST81)	CipR-31	II	-				I65(ATT)		Ter-TAA	Spain
11 (ST62)	SP11-BS70	II	_					V74(GTT)		NCBI genome project
19F (ST485)	SP19-BS75	II	_					V74(GTT)		NCBI genome project
18C (ST146)	SP18-BS74	II	_						Ter-TAA	NCBI genome project
11A (ST62)	MLV-016	II	Prel (A to G)	_						NCBI genome project
38 (ST393)	1165	II	Prel ( A to G)			D39 (GAT)		V74(GTT)		Poland
1 (ST227)	INV104B	II	Prel (A to G)			D39 (GAT)		V74(GTT)	Ter-TAA	Sanger Institute
19F(ST63)	G54	II	Prel (A to G)					V74(GTT)		NCBI genome project
39 (ST1478)	2115	II	Prel (A to G)			D39 (GAT)		V74(GTT)		Poland
5 (ST289)	646	II	Prel (A to G)			D39(GAT)		V74(GTT)		Poland
1 (ST306)	548	II	n.d.	n.d.						Poland
12F (ST218)	1787	II	n.d.	n.d.						Poland
14 (ST124)	5407	II	n.d.	n.d.						Poland
19F (ST1471)	k-648	II	n.d.	n.d.						Poland
19F (ST423)	706	II	n.d.	n.d.						Poland
20 (ST235)	698	II	n.d.	n.d.						Poland
22F (ST433)	653	II	n.d.	n.d.						Poland
23A (ST1011)	1253	II	n.d.	n.d.						Poland
23A (ST42)	2121	II	n.d.	n.d.						Poland
23F (ST173)	637	II	n.d.	n.d.						Poland
23F (ST272)	39	II	n.d.	n.d.						Poland
23F (ST81)	K-558	II	n.d.	n.d.						Poland
3 (ST180)	k-693	II	n.d.	n.d.						Poland
33F (ST100)	582	II	n.d.	n.d.						Poland
37 (ST1033)	3420	II	n.d.	n.d.						Poland
6A (ST490)	663	II	n.d.	n.d.						Poland
6A (ST490)	704	II	n.d.	n.d.						Poland
7F (ST1484)	4-00	II	n.d.	n.d.						Poland
7F (ST191)	k-682	II	n.d.	n.d.						Poland
14 (Spain9VST156)	195	III	_	_						Spain
14 (Spain9VST156)	1778	III	_	_						Spain
14 (Spain9VST156)	CipR-51	III	_	_						Spain
14 (Spain9VST156)	CipR-58	III	_	_						Spain
14 (Spain9VST156)	CipR-14	III	_	_						Spain
14 (Spain9VST156)	3436	III	_	_						Poland
9F(ST1269)	SP9-BS68	III	_	_						NCBI genome project
9V (Spain9VST156)	3098	III	_	_						Poland
9V (Spain9VST156)	SP195	III	_	_						NCBI genome project
14 (Spain9VST790)	8166	III	n.d	n.d.						Poland
9N (ST1008)	267	III	n.d	n.d.						Poland
18C (ST1016)	34	III	n.d.	n.d.						Poland
18C (ST1016)	612	III	n.d.	n.d.						Poland
19A (ST1007)	13	III	n.d.	n.d.						Poland
31 (ST1005)	652	III	n.d.	n.d.						Poland
9V (Spain9VST156)	5910	III	n.d.	n.d.						Poland
9V (Spain9VST557)	246	III	n.d.	n.d.						Poland
